# Supplementary material for: Identification and expression profiling of GAPDH family genes involved in response to Sclerotinia sclerotiorum infection and phytohormones in Brassica napus
Source: Front Plant Sci. 2024 Apr 30;15:1360024. doi: 10.3389/fpls.2024.1360024 (PMC11091349; doi:10.3389/fpls.2024.1360024)
Supplement: Supplementary file 2 [file Table_1.xlsx]

## Sheet: Table S1
Supplementary Table S1 Primers used in this study
Name	Sequences (5’-3’)	Length
ACTINF	GACTACGAGCAAGAGATGGAGAC	23
ACTINR	AACATAGTTGTACCACCACTGAGC	24
BnaGAPDH01-qRTF	GGCAAGAAACTCTCTTCCGATG	22
BnaGAPDH01-qRTR	ACCGGTATCGTTGATGGCAA	20
BnaGAPDH02-qRTF	ACGCTGCTTTCAGAGACTCA	20
BnaGAPDH02-qRTR	GTGGACGACACATCTGAGCA	20
BnaGAPDH03-qRTF	CTTCGACGCGGATGTGAAAC	20
BnaGAPDH03-qRTR	TGGGATGTCTCCTTCTCTATCCA	23
BnaGAPDH04-qRTF	ACCTTCCGGAGACGCTGCAC	20
BnaGAPDH04-qRTR	CCTGTTCCTTCAATGACAATATC	23
BnaGAPDH05-qRTF	TGAGATGTTGGCATGGTCGT	20
BnaGAPDH05-qRTR	GGTTGGATGGGTTGCGATCA	20
BnaGAPDH06-qRTF	ACATCAACAGGAGCAGCCAA	20
BnaGAPDH06-qRTR	GCCTTTAAGCTCGTTCGCAG	20
BnaGAPDH07-qRTF	CACTCATACACTGGTGACCAAAG	23
BnaGAPDH07-qRTR	GCACACGCAACGCGATTCCATTG	23
BnaGAPDH08-qRTF	GGAAAGATCATCAAGATTGTCTCTGACC	28
BnaGAPDH08-qRTR	CAGGTGCAGTAATCAAGACCTTCTTG	26
BnaGAPDH09-qRTF	GTTGTTGTGCTTAACGACAGTG	22
BnaGAPDH09-qRTR	GAGGATCTCTGTTTGAGACGAC	22
BnaGAPDH10-qRTF	CTCTTAAGCTTCCATGGGCTGATC	24
BnaGAPDH10-qRTR	GACTCCCACAACATAGGTTG	20
BnaGAPDH11-qRTF	CTCTTTTGGTTTGTAGCTGG	20
BnaGAPDH11-qRTR	ATGAAGGGATCGTTGACGGC	20
BnaGAPDH12-qRTF	GTCGAGGGACTCATGACCAC	20
BnaGAPDH12-qRTR	CGTGAGGTCAACAACTCTCCAG	22
BnaGAPDH13-qRTF	CTCTTCACTCACTTGACTATCTTC	24
BnaGAPDH13-qRTR	CATCGTTCCTTTGAAGGATCAC	22
BnaGAPDH14-qRTF	AACATCATCCCCAGCAGCAC	20
BnaGAPDH14-qRTF	CTATTGGCAAAAGCCAAGAGTC	22
BnaGAPDH14-qRTR	CGACCTGCTATCACCAACGA	20
BnaGAPDH14-qRTR	GGATCACTCTCGCCACCAAAC	21
BnaGAPDH15-qRTF	TTGGATTTGTAGCTGGCGGT	20
BnaGAPDH15-qRTR	GAAGGGATCGTTGACGGCTAC	21
BnaGAPDH16-qRTF	CAGTTCGAAACCTCACCAAACC	22
BnaGAPDH16-qRTR	CTCCTCTGAAGGATAACTCTGG	22
BnaGAPDH17-qRTF	CATGAGCTCAAGGTcAAGGATG	22
BnaGAPDH17-qRTR	CTTGTCAGTGAAAACACCAGTAG	23
BnaGAPDH18-qRTF	GAGGCTGGAGCTGACTTTGT	20
BnaGAPDH18-qRTR	CCCTCAACAATTCCAAACCTGT	22
BnaGAPDH19-qRTF	AGTACGACAGTGTTCACGGG	20
BnaGAPDH19-qRTR	GAACACGGTGACTGGCTTCT	20
BnaGAPDH20-qRTF	GAGGTGGAAGAGCcGCTTCG	20
BnaGAPDH20-qRTR	CAGCTTTCTCGAGTCTAACG	20
BnaGAPDH21-qRTF	GGTTAGACTCGAGAAAGCTGCCACA	25
BnaGAPDH21-qRTR	CCAGCCTTGGCaTCGAAAATGCTTG	25
BnaGAPDH22-qRTF	CGATGTTGAGCTCGTCGCCGTC	22
BnaGAPDH22-qRTR	GTCTTCTCGTCCTTAACCTTAAG	23
BnaGAPDH23-qRTF	GAAGACTGTGGATGGACCATCG	22
BnaGAPDH23-qRTR	CTCAAGTCGACAAGTTAAGTC	21
BnaGAPDH24-qRTF	GTCGCTACCCCTTTCTCGTATG	22
BnaGAPDH24-qRTR	CCTTGATGGGTTGCAATATTG	21
BnaGAPDH25-qRTF	CACTACCCCTCGTGCTGAC	19
BnaGAPDH25-qRTR	GAGACAAAGATGGCCCAGCA	20
BnaGAPDH26-qRTF	CATACCAACCAAACATGGATATTG	24
BnaGAPDH26-qRTR	TGATGTTTTGACTAGCTCCTCGAC	24
BnaGAPDH27-qRTF	GCTGCGGTTTCAACAGGGTC	20
BnaGAPDH27-qRTR	TCTTTCCACTGCTCCTTGACC	21
BnaGAPDH28-qRTF	GCTGCGGTTTCAACTGACTC	20
BnaGAPDH28-qRTR	TTGGCCTGTAGACAGCAGGA	20
GAPDH17-GWF	ggggacaagtttgtacaaaaaagcaggcttcATGTCTACTAAAATGGGCCTC	52
GAPDH17-GWR	ggggaccactttgtacaagaaagctgggtcGCACTTTGACATGTGGACGATC	52
GAPDH20-GWF	ggggacaagtttgtacaaaaaagcaggcttcATGGGCCGCACTTGTCAAACG	52
GAPDH20-GWR	ggggaccactttgtacaagaaagctgggtcGGCCTTAGACATGTGGACGATC	52
GAPDH21-GWF	ggggacaagtttgtacaaaaaagcaggcttcATGACGTACATGTTCAAGTACG	53
GAPDH21-GWR	ggggaccactttgtacaagaaagctgggtcGCACTTTGACATGTGAACAATC	52
GAPDH22-GWF	ggggacaagtttgtacaaaaaagcaggcttcATGACTCGCCTAATCGCGTC	51
GAPDH22-GWR	ggggaccactttgtacaagaaagctgggtcGGCCTTTGACATGTGAACGATC	53

## Sheet: Table S2
Supplementary Table S2 Duplication events of BnaGAPDH genes
Gene1 ID	Gene2 ID	duplication type
BnaA01g33660D	BnaA03g28480D	WGD or Segmental
BnaA01g33660D	BnaA05g33200D	WGD or Segmental
BnaA01g33660D	BnaC01g40210D	WGD or Segmental
BnaA01g33660D	BnaC03g33610D	WGD or Segmental
BnaA01g33660D	BnaC05g47450D	WGD or Segmental
BnaA02g28150D	BnaA06g07790D	WGD or Segmental
BnaA02g28150D	BnaA06g32740D	WGD or Segmental
BnaA02g28150D	BnaA09g46780D	WGD or Segmental
BnaA02g28150D	BnaC02g36240D	WGD or Segmental
BnaA02g28150D	BnaC05g09210D	WGD or Segmental
BnaA02g28150D	BnaC07g23750D	WGD or Segmental
BnaA02g28150D	BnaC08g40850D	WGD or Segmental
BnaA03g28480D	BnaA05g33200D	WGD or Segmental
BnaA03g28480D	BnaC01g40210D	WGD or Segmental
BnaA03g28480D	BnaC03g33610D	WGD or Segmental
BnaA03g28480D	BnaC05g47450D	WGD or Segmental
BnaA05g33200D	BnaC01g40210D	WGD or Segmental
BnaA05g33200D	BnaC03g33610D	WGD or Segmental
BnaA05g33200D	BnaC05g47450D	WGD or Segmental
BnaA06g07790D	BnaA06g32740D	WGD or Segmental
BnaA06g10900D	BnaA07g20300D	WGD or Segmental
BnaA06g08510D	BnaA08g24270D	WGD or Segmental
BnaA06g07790D	BnaA09g46780D	WGD or Segmental
BnaA06g08510D	BnaA09g46260D	WGD or Segmental
BnaA06g32740D	BnaC02g36240D	WGD or Segmental
BnaA06g10900D	BnaC02g25850D	WGD or Segmental
BnaA06g07790D	BnaC05g09210D	WGD or Segmental
BnaA06g08510D	BnaC05g09880D	WGD or Segmental
BnaA06g10900D	BnaC05g12400D	WGD or Segmental
BnaA06g32740D	BnaC05g09210D	WGD or Segmental
BnaA06g10900D	BnaC06g19790D	WGD or Segmental
BnaA06g07790D	BnaC07g23750D	WGD or Segmental
BnaA06g32740D	BnaC07g23750D	WGD or Segmental
BnaA06g07790D	BnaC08g40850D	WGD or Segmental
BnaA06g08510D	BnaC08g40330D	WGD or Segmental
BnaA07g20300D	BnaC02g25850D	WGD or Segmental
BnaA07g20300D	BnaC05g12400D	WGD or Segmental
BnaA07g20300D	BnaC06g19790D	WGD or Segmental
BnaA08g24270D	BnaA09g46260D	WGD or Segmental
BnaA08g24270D	BnaC05g09880D	WGD or Segmental
BnaA08g24270D	BnaC08g40330D	WGD or Segmental
BnaA08g24270D	BnaC08g15900D	WGD or Segmental
BnaA09g46780D	BnaC05g09210D	WGD or Segmental
BnaA09g46260D	BnaC05g09880D	WGD or Segmental
BnaA09g46260D	BnaC08g40330D	WGD or Segmental
BnaA09g46780D	BnaC08g40850D	WGD or Segmental
BnaC01g40210D	BnaC03g33610D	WGD or Segmental
BnaC01g40210D	BnaC05g47450D	WGD or Segmental
BnaC02g25850D	BnaC05g12400D	WGD or Segmental
BnaC02g25850D	BnaC06g19790D	WGD or Segmental
BnaC02g36240D	BnaC07g23750D	WGD or Segmental
BnaC03g33610D	BnaC05g47450D	WGD or Segmental
BnaC05g12400D	BnaC06g19790D	WGD or Segmental
BnaC05g09210D	BnaC07g23750D	WGD or Segmental
BnaC05g09210D	BnaC08g40850D	WGD or Segmental
BnaC05g09880D	BnaC08g40330D	WGD or Segmental
BnaC07g23750D	BnaC08g40850D	WGD or Segmental
BnaC08g15900D	BnaC08g40330D	WGD or Segmental

## Sheet: Table S3
Supplementary Table S3 The estimated Ka/Ks ratio for each pair of paralog genes from B. napus, B. rapa, B.oleracea and A. thaliana
Seq_1	Seq_2	Ka	Ks	Ka/Ks	EffectiveLen	AverageS-sites	AverageN-sites	cN	cS	pN	pS	type
BnaA01g33660D	BnaA03g28480D	0.0339082	0.277389	0.12224	918	209.167	708.833	23.5	48.5	0.0331531	0.231873	WGD or Segmental
BnaA01g33660D	BnaA05g33200D	0.00397582	0.211065	0.018837	870	197.5	672.5	2.66667	36.3333	0.0039653	0.183966	WGD or Segmental
BnaA01g33660D	BnaC01g40210D	0.0737243	0.267796	0.2753	1017	236.083	780.917	54.8333	53.1667	0.0702166	0.225203	WGD or Segmental
BnaA01g33660D	BnaC03g33610D	0.0249096	0.322588	0.077218	906	205.333	700.667	17.1667	53.8333	0.0245005	0.262175	WGD or Segmental
BnaA01g33660D	BnaC05g47450D	0.0367597	0.248794	0.147752	921	210.167	710.833	25.5	44.5	0.0358734	0.211737	WGD or Segmental
BnaA02g28150D	BnaA06g07790D	0.0654032	0.767626	0.0852018	1092	267.083	824.917	51.6667	128.333	0.0626326	0.480499	WGD or Segmental
BnaA02g28150D	BnaA06g32740D	0.0237303	0.343455	0.0690929	1095	267.333	827.667	19.3333	73.6667	0.0233588	0.275561	WGD or Segmental
BnaA02g28150D	BnaA09g46780D	0.0697661	0.757119	0.0921469	1092	266.417	825.583	55	127	0.0666196	0.476697	WGD or Segmental
BnaA02g28150D	BnaC02g36240D	0.0249887	0.238412	0.104813	1095	267.667	827.333	20.3333	54.6667	0.024577	0.204234	WGD or Segmental
BnaA02g28150D	BnaC05g09210D	0.0654032	0.717258	0.091185	1092	267.083	824.917	51.6667	123.333	0.0626326	0.461778	WGD or Segmental
BnaA02g28150D	BnaC07g23750D	0.028747	0.366899	0.0783513	1095	267.667	827.333	23.3333	77.6667	0.0282031	0.290162	WGD or Segmental
BnaA02g28150D	BnaC08g40850D	0.0675538	0.888088	0.0760665	1092	266.417	825.583	53.3333	138.667	0.0646008	0.520488	WGD or Segmental
BnaA03g28480D	BnaA05g33200D	0.00652249	0.230172	0.0283375	1002	232.083	769.917	5	46	0.00649421	0.198205	WGD or Segmental
BnaA03g28480D	BnaC01g40210D	0.0390826	0.267335	0.146193	918	209	709	27	47	0.0380818	0.22488	WGD or Segmental
BnaA03g28480D	BnaC03g33610D	0.00914934	0.110568	0.0827488	1038	240.75	797.25	7.25	24.75	0.00909376	0.102804	WGD or Segmental
BnaA03g28480D	BnaC05g47450D	0.0374999	0.242765	0.15447	1050	243.5	806.5	29.5	50.5	0.0365778	0.207392	WGD or Segmental
BnaA05g33200D	BnaC01g40210D	0.00397681	0.171691	0.0231626	870	197.667	672.333	2.66667	30.3333	0.00396629	0.153457	WGD or Segmental
BnaA05g33200D	BnaC03g33610D	0.00390753	0.241773	0.016162	1002	232.25	769.75	3	48	0.00389737	0.206674	WGD or Segmental
BnaA05g33200D	BnaC05g47450D	0.00130039	0.111143	0.0117002	1002	232.333	769.667	1	24	0.00129926	0.1033	WGD or Segmental
BnaA06g07790D	BnaA06g32740D	0.0408591	0.650108	0.0628497	1131	276	855	34	120	0.0397661	0.434783	WGD or Segmental
BnaA06g10900D	BnaA07g20300D	0.0503563	0.72639	0.0693241	1254	309.5	944.5	46	144	0.048703	0.465267	WGD or Segmental
BnaA06g08510D	BnaA08g24270D	0.0434803	0.321517	0.135235	948	214.167	733.833	31	56	0.0422439	0.261479	WGD or Segmental
BnaA06g07790D	BnaA09g46780D	0.0078213	0.259944	0.0300884	1191	291.333	899.667	7	64	0.00778066	0.21968	WGD or Segmental
BnaA06g08510D	BnaA09g46260D	0.0321503	0.358244	0.0897439	945	214.167	730.833	23	61	0.0314709	0.284825	WGD or Segmental
BnaA06g32740D	BnaC02g36240D	0.00585597	0.292228	0.0200391	1134	276.833	857.167	5	67	0.00583317	0.242023	WGD or Segmental
BnaA06g10900D	BnaC02g25850D	0.0533094	0.684589	0.0778706	1251	308.5	942.5	48.5	138.5	0.0514589	0.448947	WGD or Segmental
BnaA06g07790D	BnaC05g09210D	0	0.102536	0	1191	292.167	898.833	0	28	0	0.0958357	WGD or Segmental
BnaA06g08510D	BnaC05g09880D	0.0379563	0.142841	0.265724	948	214	734	27.1667	27.8333	0.0370118	0.130062	WGD or Segmental
BnaA06g10900D	BnaC05g12400D	0.00998438	0.0682667	0.146255	1272	314.167	957.833	9.5	20.5	0.00991822	0.065252	WGD or Segmental
BnaA06g32740D	BnaC05g09210D	0.0408591	0.667551	0.0612075	1131	276	855	34	122	0.0397661	0.442029	WGD or Segmental
BnaA06g10900D	BnaC06g19790D	0.0503655	0.692484	0.0727316	1254	309.667	944.333	46	140	0.0487116	0.452099	WGD or Segmental
BnaA06g07790D	BnaC07g23750D	0.0470648	0.667226	0.070538	1131	276.083	854.917	39	122	0.0456185	0.441896	WGD or Segmental
BnaA06g32740D	BnaC07g23750D	0.00820882	0.142958	0.057421	1134	276.583	857.417	7	36	0.00816406	0.13016	WGD or Segmental
BnaA06g07790D	BnaC08g40850D	0.00781984	0.279811	0.0279469	1191	291.167	899.833	7	68	0.00777922	0.233543	WGD or Segmental
BnaA06g08510D	BnaC08g40330D	0.0388244	0.329726	0.117747	948	214.583	733.417	27.75	57.25	0.0378366	0.266796	WGD or Segmental
BnaA07g20300D	BnaC02g25850D	0.0307102	0.310768	0.0988201	1242	305.917	936.083	28.1667	77.8333	0.0300899	0.254427	WGD or Segmental
BnaA07g20300D	BnaC05g12400D	0.0553878	0.727419	0.076143	1254	308.167	945.833	50.5	143.5	0.0533921	0.465657	WGD or Segmental
BnaA07g20300D	BnaC06g19790D	0.00636834	0.156875	0.040595	1257	310.833	946.167	6	44	0.00634138	0.141555	WGD or Segmental
BnaA08g24270D	BnaA09g46260D	0.0858742	0.325324	0.263965	981	221	760	61.6667	58.3333	0.0811404	0.263952	WGD or Segmental
BnaA08g24270D	BnaC05g09880D	0.0563162	0.255977	0.220004	1113	255.917	857.083	46.5	55.5	0.0542538	0.216867	WGD or Segmental
BnaA08g24270D	BnaC08g40330D	0.0644447	0.367419	0.175398	1113	254.75	858.25	53	74	0.0617536	0.290481	WGD or Segmental
BnaA08g24270D	BnaC08g15900D	0.0219709	0.129974	0.169041	1110	255.583	854.417	18.5	30.5	0.0216522	0.119335	WGD or Segmental
BnaA09g46780D	BnaC05g09210D	0.0078213	0.255105	0.0306591	1191	291.333	899.667	7	63	0.00778066	0.216247	WGD or Segmental
BnaA09g46260D	BnaC05g09880D	0.0671505	0.310424	0.216318	990	223.25	766.75	49.25	56.75	0.0642321	0.254199	WGD or Segmental
BnaA09g46260D	BnaC08g40330D	0.0479108	0.178583	0.268283	987	223.917	763.083	35.4167	35.5833	0.0464126	0.158913	WGD or Segmental
BnaA09g46780D	BnaC08g40850D	0.00557209	0.14802	0.0376443	1191	290.333	900.667	5	39	0.00555144	0.134328	WGD or Segmental
BnaC01g40210D	BnaC03g33610D	0.0232239	0.264569	0.08778	906	206.333	699.667	16	46	0.022868	0.22294	WGD or Segmental
BnaC01g40210D	BnaC05g47450D	0.0313768	0.226594	0.138471	921	210.5	710.5	21.8333	41.1667	0.0307295	0.195566	WGD or Segmental
BnaC02g25850D	BnaC05g12400D	0.05553	0.696421	0.0797363	1251	307.5	943.5	50.5	139.5	0.0535241	0.453659	WGD or Segmental
BnaC02g25850D	BnaC06g19790D	0.0296034	0.267341	0.110733	1242	306.083	935.917	27.1667	68.8333	0.0290268	0.224884	WGD or Segmental
BnaC02g36240D	BnaC07g23750D	0.00939255	0.302859	0.031013	1134	276.917	857.083	8	69	0.00933398	0.249172	WGD or Segmental
BnaC03g33610D	BnaC05g47450D	0.0261506	0.218193	0.119851	1038	240.333	797.667	20.5	45.5	0.0257	0.18932	WGD or Segmental
BnaC05g12400D	BnaC06g19790D	0.0519902	0.685194	0.0758766	1254	308.333	945.667	47.5	138.5	0.0502291	0.449189	WGD or Segmental
BnaC05g09210D	BnaC07g23750D	0.0470648	0.71266	0.066041	1131	276.083	854.917	39	127	0.0456185	0.460006	WGD or Segmental
BnaC05g09210D	BnaC08g40850D	0.00781984	0.27484	0.0284523	1191	291.167	899.833	7	67	0.00777922	0.230109	WGD or Segmental
BnaC05g09880D	BnaC08g40330D	0.0782791	0.395281	0.198034	1164	268.25	895.75	66.5833	82.4167	0.0743325	0.307238	WGD or Segmental
BnaC07g23750D	BnaC08g40850D	0.0520212	0.706177	0.073666	1131	275.417	855.583	43	126	0.0502581	0.457489	WGD or Segmental
BnaC08g15900D	BnaC08g40330D	0.051875	0.416415	0.124575	1110	253.75	856.25	42.9167	81.0833	0.0501217	0.31954	WGD or Segmental
AT1G13440.1	BnaA06g08510D	0.0186276	0.422499	0.044089	876	196.583	679.417	12.5	63.5	0.0183981	0.323018	WGD or Segmental
AT1G13440.1	BnaA08g24270D	0.0299876	0.515101	0.0582169	1008	231.25	776.75	22.8333	86.1667	0.029396	0.372613	WGD or Segmental
AT1G13440.1	BnaC05g09880D	0.0222117	0.480121	0.0462628	1008	231.25	776.75	17	82	0.0218861	0.354595	WGD or Segmental
AT1G13440.1	BnaC08g15900D	0.0300007	0.549121	0.0546341	1008	231.583	776.417	22.8333	90.1667	0.0294086	0.389349	WGD or Segmental
AT1G13440.1	BnaC08g40330D	0.0248633	0.576878	0.0430996	1008	231.083	776.917	19	93	0.0244556	0.402452	WGD or Segmental
AT1G16300.1	BnaA06g10900D	0.0310131	0.34241	0.090573	1254	310.417	943.583	28.6667	85.3333	0.0303806	0.274899	WGD or Segmental
AT1G42970.1	BnaA08g04610D	0.0303301	0.432142	0.0701856	1335	325.75	1009.25	30	107	0.029725	0.328473	WGD or Segmental
AT1G79530.1	BnaA06g10900D	0.0608095	0.584165	0.104096	1257	309.667	947.333	55.3333	125.667	0.0584096	0.405813	WGD or Segmental
AT1G79530.1	BnaA07g20300D	0.0446796	0.312957	0.142766	1254	308.75	945.25	41	79	0.0433748	0.25587	WGD or Segmental
AT1G79530.1	BnaC02g25850D	0.0416013	0.291943	0.142498	1245	306	939	38	74	0.0404686	0.24183	WGD or Segmental
AT1G79530.1	BnaC05g12400D	0.0634155	0.584677	0.108462	1257	308.667	948.333	57.6667	125.333	0.0608084	0.406048	WGD or Segmental
AT1G79530.1	BnaC06g19790D	0.0446877	0.274446	0.162829	1254	308.917	945.083	41	71	0.0433824	0.229835	WGD or Segmental
AT3G04120.1	BnaA03g28480D	0.024492	0.407315	0.0601303	1008	233.333	774.667	18.6667	73.3333	0.0240964	0.314286	WGD or Segmental
AT3G04120.1	BnaA05g33200D	0.0212928	0.370706	0.0574385	1002	231.917	770.083	16.1667	67.8333	0.0209934	0.29249	WGD or Segmental
AT3G04120.1	BnaC03g33610D	0.021834	0.385144	0.0566905	1008	233.5	774.5	16.6667	70.3333	0.0215193	0.301213	WGD or Segmental
AT3G04120.1	BnaC05g47450D	0.020287	0.364967	0.0555857	1008	233.583	774.417	15.5	67.5	0.0200151	0.288976	WGD or Segmental
AT3G26650.1	BnaA02g28150D	0.0477185	0.489622	0.09746	1083	264.667	818.333	37.8333	95.1667	0.0462322	0.359572	WGD or Segmental
AT3G26650.1	BnaA06g07790D	0.046922	0.634031	0.0740058	1179	288.583	890.417	40.5	123.5	0.0454843	0.427953	WGD or Segmental
AT3G26650.1	BnaA06g32740D	0.0245654	0.41024	0.0598804	1122	273.75	848.25	20.5	86.5	0.0241674	0.315982	WGD or Segmental
AT3G26650.1	BnaA09g46780D	0.0516695	0.636923	0.0811237	1179	287.75	891.25	44.5	123.5	0.0499299	0.429192	WGD or Segmental
AT3G26650.1	BnaC02g36240D	0.0233575	0.45502	0.0513329	1122	274.083	847.917	19.5	93.5	0.0229975	0.341137	WGD or Segmental
AT3G26650.1	BnaC05g09210D	0.04752	0.630007	0.0754277	1179	288.583	890.417	41	123	0.0460459	0.42622	WGD or Segmental
AT3G26650.1	BnaC07g23750D	0.0233505	0.448917	0.0520152	1122	273.833	848.167	19.5	92.5	0.0229908	0.337797	WGD or Segmental
AT3G26650.1	BnaC08g40850D	0.0504587	0.629413	0.0801679	1179	287.583	891.417	43.5	122.5	0.0487987	0.425963	WGD or Segmental
BnaA02g28150D	BolC7t44089H	0.0312663	0.360686	0.0866857	1095	267.75	827.25	25.3333	76.6667	0.0306236	0.286337	WGD or Segmental
BnaA02g28150D	BraA02t08473Z	0.00362794	0.00372556	0.973798	1098	269.083	828.917	3	1	0.00361918	0.00371632	WGD or Segmental
BnaA02g28150D	BraA06t24074Z	0.0664649	0.825423	0.0805223	1053	256.417	796.583	50.6667	128.333	0.063605	0.500487	WGD or Segmental
BnaA02g28150D	BraA06t27103Z	0.0262313	0.337432	0.0777379	1095	267.417	827.583	21.3333	72.6667	0.0257779	0.271736	WGD or Segmental
BnaA02g28150D	BraA09t41705Z	0.0677962	0.72077	0.0940608	1092	266.667	825.333	53.5	123.5	0.0648223	0.463125	WGD or Segmental
BnaA06g32740D	BolC7t44089H	0.00820882	0.142958	0.057421	1134	276.583	857.417	7	36	0.00816406	0.13016	WGD or Segmental
BnaA06g32740D	BraA02t08473Z	0.0224912	0.348976	0.0644491	1095	267.583	827.417	18.3333	74.6667	0.0221573	0.279041	WGD or Segmental
BnaA06g32740D	BraA06t27103Z	0	0	0	1134	276.5	857.5	0	0	0	0	WGD or Segmental
BnaA06g32740D	BraA06t24074Z	0.0397526	0.741135	0.0536375	1092	265.5	826.5	32	125	0.0387175	0.47081	WGD or Segmental
BnaC02g36240D	BolC7t44089H	0.00939255	0.302859	0.031013	1134	276.917	857.083	8	69	0.00933398	0.249172	WGD or Segmental
BnaC02g36240D	BraA02t08473Z	0.0237473	0.243296	0.0976069	1095	267.917	827.083	19.3333	55.6667	0.0233753	0.207776	WGD or Segmental
BnaC02g36240D	BraA06t27103Z	0.00585597	0.292228	0.0200391	1134	276.833	857.167	5	67	0.00583317	0.242023	WGD or Segmental
BnaC07g23750D	BolC7t44089H	0	0	0	1134	276.667	857.333	0	0	0	0	WGD or Segmental
BnaC07g23750D	BraA02t08473Z	0.0275006	0.372567	0.0738139	1095	267.917	827.083	22.3333	78.6667	0.0270025	0.293624	WGD or Segmental
BnaC07g23750D	BraA06t24074Z	0.0474417	0.741532	0.063978	1092	265.417	826.583	38	125	0.0459724	0.470958	WGD or Segmental
BnaC07g23750D	BraA06t27103Z	0.00820882	0.142958	0.057421	1134	276.583	857.417	7	36	0.00816406	0.13016	WGD or Segmental
BnaA06g07790D	BolC7t44089H	0.0470203	0.669101	0.0702737	1191	291.417	899.583	41	129	0.0455767	0.442665	WGD or Segmental
BnaA06g07790D	BraA02t08473Z	0.0641019	0.776842	0.082516	1092	267.333	824.667	50.6667	129.333	0.061439	0.483791	WGD or Segmental
BnaA06g07790D	BraA06t24074Z	0	0.0552736	0	1152	281.5	870.5	0	15	0	0.053286	WGD or Segmental
BnaA06g07790D	BraA06t27103Z	0.0411218	0.661077	0.0622043	1191	291.333	899.667	36	128	0.0400148	0.439359	WGD or Segmental
BnaA06g07790D	BraA09t41705Z	0.00894782	0.250043	0.0357851	1191	291.583	899.417	8	62	0.00889465	0.212632	WGD or Segmental
BnaA09g46780D	BraA06t24074Z	0.008077	0.266743	0.0302801	1152	280.667	871.333	7	63	0.00803366	0.224466	WGD or Segmental
BnaA09g46780D	BraA09t41705Z	0.00111163	0.0913258	0.0121721	1191	290.75	900.25	1	25	0.0011108	0.0859845	WGD or Segmental
BnaC05g09210D	BolC7t44089H	0.0476123	0.716634	0.0664388	1191	291.417	899.583	41.5	134.5	0.0461325	0.461538	WGD or Segmental
BnaC05g09210D	BraA02t08473Z	0.0641019	0.725918	0.0883047	1092	267.333	824.667	50.6667	124.333	0.061439	0.465087	WGD or Segmental
BnaC05g09210D	BraA06t24074Z	0	0.0905051	0	1152	281.5	870.5	0	24	0	0.0852575	WGD or Segmental
BnaC05g09210D	BraA06t27103Z	0.0417091	0.682087	0.0611493	1191	291.333	899.667	36.5	130.5	0.0405706	0.447941	WGD or Segmental
BnaC05g09210D	BraA09t41705Z	0.00894782	0.250043	0.0357851	1191	291.583	899.417	8	62	0.00889465	0.212632	WGD or Segmental
BnaC08g40850D	BraA06t24074Z	0.00807545	0.282358	0.0286	1152	280.5	871.5	7	66	0.00803213	0.235294	WGD or Segmental
BnaC08g40850D	BraA09t41705Z	0.0044556	0.16056	0.0277504	1191	290.583	900.417	4	42	0.00444239	0.144537	WGD or Segmental
BnaA08g04610D	BolC8t47772H	0.000991736	0.0215842	0.0459472	1338	329	1009	1	7	0.00099108	0.0212766	WGD or Segmental
BnaA08g04610D	BraA08t32779Z	0	0	0	1338	329	1009	0	0	0	0	WGD or Segmental
BnaA03g28480D	BolC1t05761H	0.0329514	0.251328	0.131109	1050	243.5	806.5	26	52	0.0322381	0.213552	WGD or Segmental
BnaA03g28480D	BolC3t16338H	0.00914934	0.130073	0.07034	1038	240.75	797.25	7.25	28.75	0.00909376	0.119418	WGD or Segmental
BnaA03g28480D	BolC5t34952H	0.0233086	0.245299	0.0950213	1041	242.167	798.833	18.3333	50.6667	0.0229501	0.209222	WGD or Segmental
BnaA03g28480D	BraA01t04531Z	0.0280959	0.286069	0.098214	1047	243.167	803.833	22.1667	57.8333	0.0275762	0.237834	WGD or Segmental
BnaA03g28480D	BraA03t12526Z	0	0.0380631	0	1050	242.5	807.5	0	9	0	0.0371134	WGD or Segmental
BnaA03g28480D	BraA05t23065Z	0.0377251	0.294415	0.128136	1050	243.667	806.333	29.6667	59.3333	0.0367921	0.243502	WGD or Segmental
BnaA06g08510D	BolC5t29878H	0.0379563	0.154233	0.246096	948	214	734	27.1667	29.8333	0.0370118	0.139408	WGD or Segmental
BnaA06g08510D	BolC8t49239H	0.0505605	0.288306	0.175371	948	213.417	734.583	35.9167	51.0833	0.0488939	0.23936	WGD or Segmental
BnaA06g08510D	BolC8t52193H	0.0388244	0.315397	0.123097	948	214.583	733.417	27.75	55.25	0.0378366	0.257476	WGD or Segmental
BnaA06g08510D	BraA06t24148Z	0.0479226	0.0953467	0.502614	942	215	727	33.75	19.25	0.0464237	0.0895349	WGD or Segmental
BnaA06g08510D	BraA09t41656Z	0.0178347	0.294198	0.0606215	891	200.667	690.333	12.1667	48.8333	0.0176243	0.243355	WGD or Segmental
BnaA08g24270D	BolC8t52193H	0.0584554	0.346449	0.168727	1113	255	858	48.25	70.75	0.0562354	0.277451	WGD or Segmental
BnaA08g24270D	BolC8t49239H	0.0614011	0.193122	0.31794	1113	255	858	50.5833	43.4167	0.0589549	0.170261	WGD or Segmental
BnaA08g24270D	BraA06t24148Z	0.0498352	0.341338	0.145999	1092	253.75	838.25	40.4167	69.5833	0.0482155	0.27422	WGD or Segmental
BnaA08g24270D	BraA08t35153Z	0.0178651	0.0874777	0.204224	1104	254.333	849.667	15	21	0.017654	0.0825688	WGD or Segmental
BnaA08g24270D	BraA09t41656Z	0.0176611	0.251398	0.0702514	1023	235.25	787.75	13.75	50.25	0.0174548	0.213603	WGD or Segmental
BnaA09g46260D	BolC5t29878H	0.0671505	0.3241	0.207191	990	223.25	766.75	49.25	58.75	0.0642321	0.263158	WGD or Segmental
BnaA09g46260D	BolC8t52193H	0.0479108	0.167334	0.286318	987	223.917	763.083	35.4167	33.5833	0.0464126	0.149981	WGD or Segmental
BnaA09g46260D	BolC8t49239H	0.0557006	0.339789	0.163927	987	223.25	763.75	41	61	0.0536825	0.273236	WGD or Segmental
BnaA09g46260D	BraA06t24148Z	0.0560877	0.368598	0.152165	954	216.917	737.083	39.8333	63.1667	0.0540418	0.291202	WGD or Segmental
BnaA09g46260D	BraA08t35153Z	0.0542291	0.312334	0.173625	948	213.667	734.333	38.4167	54.5833	0.052315	0.25546	WGD or Segmental
BnaA09g46260D	BraA09t41656Z	0.0094811	0.0176109	0.538367	891	201.083	689.917	6.5	3.5	0.00942143	0.0174057	WGD or Segmental
BnaC03g33610D	BolC1t05761H	0.0190567	0.243069	0.0784003	1038	240.833	797.167	15	50	0.0188166	0.207612	WGD or Segmental
BnaC03g33610D	BolC3t16338H	0	0.0427466	0	1038	240.667	797.333	0	10	0	0.0415512	WGD or Segmental
BnaC03g33610D	BolC5t34952H	0.0216553	0.259529	0.0834407	1038	241.583	796.417	17	53	0.0213456	0.219386	WGD or Segmental
BnaC03g33610D	BraA01t04531Z	0.0224672	0.281763	0.0797381	1038	239.833	798.167	17.6667	56.3333	0.0221341	0.234885	WGD or Segmental
BnaC03g33610D	BraA03t12526Z	0.00914934	0.125149	0.0731076	1038	240.75	797.25	7.25	27.75	0.00909376	0.115265	WGD or Segmental
BnaC03g33610D	BraA05t23065Z	0.0261562	0.269811	0.0969424	1038	240.5	797.5	20.5	54.5	0.0257053	0.226611	WGD or Segmental
BnaC05g09880D	BolC5t29878H	0	0.015057	0	1173	268.333	904.667	0	4	0	0.0149068	WGD or Segmental
BnaC05g09880D	BolC8t49239H	0.0688612	0.283132	0.243213	1125	258.667	866.333	57	61	0.0657945	0.235825	WGD or Segmental
BnaC05g09880D	BolC8t52193H	0.0752022	0.398119	0.188894	1164	268.417	895.583	64.0833	82.9167	0.0715549	0.30891	WGD or Segmental
BnaC05g09880D	BraA06t24148Z	0.0560748	0.190172	0.294864	1092	254.5	837.5	45.25	42.75	0.0540299	0.167976	WGD or Segmental
BnaC05g09880D	BraA08t35153Z	0.0422947	0.263704	0.160387	1098	253	845	34.75	56.25	0.0411243	0.222332	WGD or Segmental
BnaC05g09880D	BraA09t41656Z	0.0201477	0.252319	0.0798501	1023	234.917	788.083	15.6667	50.3333	0.0198795	0.21426	WGD or Segmental
BnaC05g47450D	BolC1t05761H	0.0262375	0.21701	0.120905	1053	245	808	20.8333	46.1667	0.0257838	0.188435	WGD or Segmental
BnaC05g47450D	BolC3t16338H	0.0261506	0.229408	0.113992	1038	240.333	797.667	20.5	47.5	0.0257	0.197642	WGD or Segmental
BnaC05g47450D	BolC5t34952H	0.0252178	0.0417064	0.60465	1053	246.5	806.5	20	10	0.0247985	0.040568	WGD or Segmental
BnaC05g47450D	BraA01t04531Z	0.0353715	0.200387	0.176515	1053	245	808	27.9167	43.0833	0.0345503	0.17585	WGD or Segmental
BnaC05g47450D	BraA03t12526Z	0.0374999	0.254205	0.147518	1050	243.5	806.5	29.5	52.5	0.0365778	0.215606	WGD or Segmental
BnaC05g47450D	BraA05t23065Z	0.00123967	0.138167	0.00897224	1053	245.667	807.333	1	31	0.00123865	0.126187	WGD or Segmental
BnaC08g40330D	BolC5t29878H	0.0782791	0.408018	0.191852	1164	268.25	895.75	66.5833	84.4167	0.0743325	0.314694	WGD or Segmental
BnaC08g40330D	BolC8t52193H	0.00101129	0.0137068	0.0737802	1284	294.5	989.5	1	4	0.00101061	0.0135823	WGD or Segmental
BnaC08g40330D	BolC8t49239H	0.073716	0.39773	0.185342	1128	259.167	868.833	61	80	0.0702091	0.308682	WGD or Segmental
BnaC08g40330D	BraA06t24148Z	0.0430398	0.409519	0.105098	1092	253.25	838.75	35.0833	79.9167	0.0418281	0.315564	WGD or Segmental
BnaC08g40330D	BraA08t35153Z	0.0557299	0.404494	0.137777	1104	253.75	850.25	45.6667	79.3333	0.0537097	0.312644	WGD or Segmental
BnaC08g40330D	BraA09t41656Z	0.0123675	0.131492	0.094055	1023	234.917	788.083	9.66667	28.3333	0.012266	0.12061	WGD or Segmental
BnaC08g15900D	BolC8t49239H	0.0599528	0.0860452	0.696759	1110	255.25	854.75	49.25	20.75	0.0576192	0.0812929	WGD or Segmental
BnaC08g15900D	BolC8t52193H	0.051875	0.38944	0.133204	1110	253.75	856.25	42.9167	77.0833	0.0501217	0.303777	WGD or Segmental
BnaC08g15900D	BraA08t35153Z	0.00769541	0.125647	0.0612462	1104	255	849	6.5	29.5	0.00765607	0.115686	WGD or Segmental
BnaA01g33660D	BolC1t05761H	0.0559126	0.238526	0.234409	1005	231.667	773.333	41.6667	47.3333	0.0538793	0.204317	WGD or Segmental
BnaA01g33660D	BolC3t16338H	0.0249096	0.315137	0.0790436	906	205.333	700.667	17.1667	52.8333	0.0245005	0.257305	WGD or Segmental
BnaA01g33660D	BolC5t34952H	0.0688168	0.273393	0.251714	966	223.333	742.667	48.8333	51.1667	0.065754	0.229104	WGD or Segmental
BnaA01g33660D	BraA01t04531Z	0.0129258	0.118789	0.108813	1017	236.667	780.333	10	26	0.012815	0.109859	WGD or Segmental
BnaA01g33660D	BraA03t12526Z	0.0339082	0.291359	0.116379	918	209.167	708.833	23.5	50.5	0.0331531	0.241434	WGD or Segmental
BnaA01g33660D	BraA05t23065Z	0.0392356	0.284739	0.137795	921	210.333	710.667	27.1667	49.8333	0.038227	0.236926	WGD or Segmental
BnaA05g33200D	BolC1t05761H	0.00347198	0.159369	0.0217858	1002	232.167	769.833	2.66667	33.3333	0.00346395	0.143575	WGD or Segmental
BnaA05g33200D	BolC3t16338H	0.00390753	0.24774	0.0157727	1002	232.25	769.75	3	49	0.00389737	0.21098	WGD or Segmental
BnaA05g33200D	BolC5t34952H	0.00130039	0.111143	0.0117002	1002	232.333	769.667	1	24	0.00129926	0.1033	WGD or Segmental
BnaA05g33200D	BraA03t12526Z	0.00652249	0.241977	0.0269549	1002	232.083	769.917	5	48	0.00649421	0.206822	WGD or Segmental
BnaA05g33200D	BraA05t23065Z	0.00130067	0.101148	0.0128591	1002	232.5	769.5	1	22	0.00129955	0.0946237	WGD or Segmental
BnaC01g40210D	BolC1t05761H	0.00465569	0.0354164	0.131456	1122	260.167	861.833	4	9	0.00464127	0.0345932	WGD or Segmental
BnaC01g40210D	BolC3t16338H	0.0232239	0.271498	0.08554	906	206.333	699.667	16	47	0.022868	0.227787	WGD or Segmental
BnaC01g40210D	BolC5t34952H	0.0524609	0.240892	0.217777	972	223.667	748.333	37.9167	46.0833	0.0506682	0.206036	WGD or Segmental
BnaC01g40210D	BraA01t04531Z	0.0828196	0.227435	0.364147	1029	240.417	788.583	61.8333	47.1667	0.0784107	0.196187	WGD or Segmental
BnaC01g40210D	BraA03t12526Z	0.0390826	0.295181	0.132402	918	209	709	27	51	0.0380818	0.244019	WGD or Segmental
BnaC01g40210D	BraA05t23065Z	0.0326909	0.251139	0.130171	921	212.417	708.583	22.6667	45.3333	0.0319887	0.213417	WGD or Segmental
BnaA07g20300D	BolC2t09664H	0.0284824	0.281844	0.101057	1242	305.75	936.25	26.1667	71.8333	0.0279484	0.234941	WGD or Segmental
BnaA07g20300D	BolC5t30172H	0.0518017	0.758292	0.0683136	1245	306	939	47	146	0.0500532	0.477124	WGD or Segmental
BnaA07g20300D	BolC6t38145H	0.00850319	0.160851	0.0528637	1257	310.833	946.167	8	45	0.00845517	0.144772	WGD or Segmental
BnaA07g20300D	BraA02t07288Z	0.0382342	0.297118	0.128683	1233	303	930	34.6667	74.3333	0.037276	0.245325	WGD or Segmental
BnaA07g20300D	BraA06t24390Z	0.0636372	0.714909	0.0890144	1254	308.833	945.167	57.6667	142.333	0.0610122	0.460874	WGD or Segmental
BnaA07g20300D	BraA07t30354Z	0.0052985	0.019609	0.270208	1257	310	947	5	6	0.00527983	0.0193548	WGD or Segmental
BnaC02g25850D	BolC2t09664H	0.00212596	0.029715	0.0715451	1251	308.917	942.083	2	9	0.00212295	0.0291341	WGD or Segmental
BnaC02g25850D	BolC6t38145H	0.0318297	0.267341	0.11906	1242	306.083	935.917	29.1667	68.8333	0.0311637	0.224884	WGD or Segmental
BnaC02g25850D	BraA02t07288Z	0.00537203	0.0543994	0.0987518	1239	304.917	934.083	5	16	0.00535284	0.0524734	WGD or Segmental
BnaC02g25850D	BraA07t30354Z	0.0306879	0.31659	0.0969326	1242	305.25	936.75	28.1667	78.8333	0.0300685	0.258258	WGD or Segmental
BnaC06g19790D	BolC2t09664H	0.0273788	0.262861	0.104157	1242	305.917	936.083	25.1667	67.8333	0.0268851	0.221738	WGD or Segmental
BnaC06g19790D	BolC5t30172H	0.0518112	0.70561	0.0734276	1245	306.167	938.833	47	140	0.0500621	0.457267	WGD or Segmental
BnaC06g19790D	BolC6t38145H	0.00424029	0.00322235	1.3159	1257	311	946	4	1	0.00422833	0.00321543	WGD or Segmental
BnaC06g19790D	BraA02t07288Z	0.0322443	0.269204	0.119776	1233	303.583	929.417	29.3333	68.6667	0.031561	0.226187	WGD or Segmental
BnaC06g19790D	BraA06t24390Z	0.0636489	0.665554	0.0956329	1254	309	945	57.6667	136.333	0.0610229	0.441208	WGD or Segmental
BnaC06g19790D	BraA07t30354Z	0.00742974	0.15725	0.0472479	1257	310.167	946.833	7	44	0.00739306	0.141859	WGD or Segmental
BnaA06g10900D	BolC2t09664H	0.0504946	0.694944	0.0726599	1251	309	942	46	140	0.0488323	0.453074	WGD or Segmental
BnaA06g10900D	BolC5t30172H	0.00422685	0.0743014	0.0568879	1260	311	949	4	22	0.00421496	0.0707395	WGD or Segmental
BnaA06g10900D	BolC6t38145H	0.0514989	0.700659	0.0735007	1254	309.667	944.333	47	141	0.0497706	0.455328	WGD or Segmental
BnaA06g10900D	BraA02t07288Z	0.0498154	0.68395	0.0728349	1239	305.333	933.667	45	137	0.0481971	0.44869	WGD or Segmental
BnaA06g10900D	BraA06t24390Z	0.0116487	0.0921612	0.126394	1263	311.333	951.667	11	27	0.0115587	0.0867238	WGD or Segmental
BnaA06g10900D	BraA07t30354Z	0.0542752	0.717282	0.0756679	1254	308.583	945.417	49.5	142.5	0.0523579	0.461788	WGD or Segmental
BnaC05g12400D	BolC2t09664H	0.0526917	0.69992	0.0752825	1251	307.667	943.333	48	140	0.0508834	0.455038	WGD or Segmental
BnaC05g12400D	BolC5t30172H	0.0084657	0.0466299	0.181551	1260	309.667	950.333	8	14	0.0084181	0.0452099	WGD or Segmental
BnaC05g12400D	BolC6t38145H	0.0531244	0.693324	0.0766228	1254	308.333	945.667	48.5	139.5	0.0512866	0.452432	WGD or Segmental
BnaC05g12400D	BraA02t07288Z	0.0531588	0.665713	0.0798524	1239	303.667	935.333	48	134	0.0513186	0.441273	WGD or Segmental
BnaC05g12400D	BraA06t24390Z	0.0148362	0.0889424	0.166807	1263	310	953	14	26	0.0146905	0.083871	WGD or Segmental
BnaC05g12400D	BraA07t30354Z	0.0570398	0.70983	0.080357	1254	307.25	946.75	52	141	0.0549247	0.45891	WGD or Segmental

## Sheet: Table S4
Supplementary Table S4: Ten conserved motifs of GAPDHs in B.napus defined by the MEME suite
Number	Motif sequence	E-value	Width	Description
1	FGIVEGLMTTVHSITATQKTVDG	2.5e-1112	23	Gp_dh_C, Glyceraldehyde-3-phosphate dehydrogenase-like, C-terminal domain, Dihydrodipicolinate Reductase; domain 2
2	MFVVGVNEGEYKHBEDIVSBA	5.7e-1151	21	Motif
3	LGYTEEDVVSTDFVGDSRSSIFDAKAGIALSDNFVKLVSWYDNEWGYSTR	6.4e-2503	50	Gp_dh_C, C-terminal domain, Dihydrodipicolinate Reductase; domain 2
4	GKVLINGFGRJGRLVLRVPTP	2.6e-1310	21	NAD(P)-binding Rossmann-fold domains
5	RBPEDIPWGELGADFVVESTGVFTDKDKAAAHLKGGAKKVVISAPSKDAP	6.1e-2106	50	Gp_dh_n_7, NAD(P)-binding Rossmann-fold domains,GLYCERALDEHYDE-3-PHOSPHATE DEHYDROGENASE
6	LTVRLEKAATYEEVKAAIKEASEGKLKGI	3.1e-1133	29	Gp_dh_C, Dihydrodipicolinate Reductase; domain 2
7	SMKDWRGGRAASFNIIPSSTG	7.2e-952	21	Gp_dh_C, Dihydrodipicolinate Reductase; domain 2
8	SCTTNCLAPLAKVIN	1.9e-764	15	Gp_dh_C, Dihydrodipicolinate Reductase; domain 2
9	RDDVELVAVNDPFITTEYMTY	4.8e-700	21	Motif
10	RKDSPLDVIAINDTGGVKQASHLLKYDSTLGIFDADVKPSGDAALSVDGK	2.3e-546	50	Gp_dh_N, NAD(P)-binding Rossmann-fold domains, NAD(P)-binding Rossmann-fold domains

## Sheet: Table S5
Supplementary Table S5 cis-elements in the 2-kb promoter regions of BnaGAPDHs
		development-responsive elements					Phytohormones-responsive					Environmental-responsive							Transcriptional factors binding sites
Name	Gene ID	Root Specific	Endosperm expression	Meristem expression	Cell cycle regulation	Differentiation	MeJA	ABA	SA	Auxin	GA	Drought	Low-T	Defense/stress	Anaerobic	Light	Circadian	Anoxic specific	MYC	MYB	W box
BnaGAPDH01	BnaA02g28150D	0	0	0	1	0	0	0	0	0	0	0	1	1	5	10	0	0	3	10	0
BnaGAPDH02	BnaA06g32740D	0	0	0	0	0	8	5	0	3	0	0	1	2	1	17	0	0	2	3	0
BnaGAPDH03	BnaC02g36240D	0	0	0	2	0	2	0	1	0	0	1	2	2	6	7	0	0	3	13	1
BnaGAPDH04	BnaC07g23750D	0	0	0	0	0	6	0	0	2	0	0	0	1	0	16	0	0	3	5	0
BnaGAPDH05	BnaA06g07790D	0	0	0	0	0	0	2	1	0	0	1	0	1	4	12	1	0	11	10	2
BnaGAPDH06	BnaA09g46780D	1	0	0	1	0	0	1	0	0	1	1	0	0	0	8	4	0	4	16	0
BnaGAPDH07	BnaC05g09210D	0	0	0	0	0	0	2	1	0	0	1	0	1	4	11	2	0	10	10	1
BnaGAPDH08	BnaC08g40850D	0	0	0	2	0	0	1	0	0	1	1	0	1	0	8	2	0	5	13	0
BnaGAPDH09	BnaA08g04610D	0	0	0	0	0	2	2	0	1	2	0	2	0	3	13	2	1	3	5	0
BnaGAPDH10	BnaC08g46180D	0	0	2	0	0	2	0	0	1	1	1	0	2	1	8	0	0	6	8	0
BnaGAPDH11	BnaA03g28480D	0	0	0	1	0	6	3	0	2	1	0	2	0	2	16	0	0	7	7	2
BnaGAPDH12	BnaA06g08510D	0	0	2	0	1	6	4	2	0	0	0	0	1	2	16	2	0	2	2	0
BnaGAPDH13	BnaA08g24270D	0	0	0	0	0	4	1	2	0	0	1	1	1	0	9	0	0	3	8	1
BnaGAPDH14	BnaA09g46260D	0	0	0	0	1	0	0	0	0	1	2	0	2	6	12	0	0	6	14	1
BnaGAPDH15	BnaC03g33610D	0	2	0	1	0	2	1	0	1	1	0	2	1	3	12	0	0	3	10	1
BnaGAPDH16	BnaC05g09880D	0	0	1	0	0	4	1	0	0	2	1	0	1	2	11	0	0	3	18	2
BnaGAPDH17	BnaC05g47450D	0	0	0	0	0	4	0	0	0	1	3	0	0	2	10	0	0	3	9	0
BnaGAPDH18	BnaC08g40330D	0	0	1	0	1	2	1	1	0	2	1	0	1	6	12	0	0	5	17	2
BnaGAPDH19	BnaC08g15900D	0	0	0	0	0	4	1	0	0	0	1	1	0	5	5	4	0	6	10	0
BnaGAPDH20	BnaA01g33660D	0	0	0	0	0	8	1	0	0	3	1	2	0	5	5	0	0	3	16	1
BnaGAPDH21	BnaA05g33200D	0	0	1	0	0	4	2	0	0	2	4	2	0	6	14	0	0	4	13	0
BnaGAPDH22	BnaC01g40210D	0	0	0	0	0	6	2	0	0	1	1	2	0	5	4	0	0	3	8	1
BnaGAPDH23	BnaA07g20300D	0	1	1	0	0	2	1	1	4	0	2	0	0	3	6	0	0	4	13	1
BnaGAPDH24	BnaC01g30110D	0	1	1	0	0	10	3	0	2	1	0	2	0	2	13	0	0		15	1
BnaGAPDH25	BnaC02g25850D	0	0	0	0	0	0	4	0	1	1	2	2	0	1	17	0	0	5	15	1
BnaGAPDH26	BnaC06g19790D	0	0	0	0	0	6	7	1	1	1	1	2	1	0	15	2	1	3	9	1
BnaGAPDH27	BnaA06g10900D	0	0	1	0	0	12	5	0	1	0	0	0	1	2	12	0	0	1	9	2
BnaGAPDH28	BnaC05g12400D	0	0	1	0	0	10	4	0	1	1	0	0	1	4	16			2	7	3
	Total	1	4	11	8	3	110	54	10	20	23	26	24	21	80	315	19	2	113	293	24

## Sheet: Table S6
Supplementary Table S6 RNA-Seq data of BnaGAPDHs in different tissues.
gene ID	Name	cotyledon_0h	root	vegetative_rosette	upper_stem_peel	middle_stem_peel	lower_stem_peel	leaf	sepal	petal	filament	pollen	bud	silique_2DAF	silique_wall_20DAF	silique_wall_60DAF	seed_14DAF	seed_28DAF	seed_64DAF
BnaA02g28150D	BnaGAPDH01	0.0143553	2.76977	2.23573	2.63923	4.95187	4.97039	4.49872	3.86196	2.18269	0.757023	0.432959	0.104337	0.356144	1.89142	0.613532	0.604071	0.378512	0.176323
BnaA06g32740D	BnaGAPDH02	0.739848	3.94673	5.0045	5.51979	7.73525	7.79357	7.34159	7.91337	5.23189	4.07296	4.53978	3.44294	0.321928	5.65105	4.52482	3.57894	5.10266	0.669027
BnaC02g36240D	BnaGAPDH03	0.485427	5.59006	5.60199	6.1914	8.04248	8.03276	7.77088	7.83074	5.14893	3.94486	5.31723	3.28983	0.263034	6.16209	5.43029	4.01257	5.63227	0.555816
BnaC07g23750D	BnaGAPDH04	0.516015	3.852	4.0018	4.27947	5.86765	5.9535	5.41246	5.92148	3.52857	2.37295	2.12763	1.04614	0.545968	4.57531	2.9855	2.25096	3.53107	0.176323
BnaA06g07790D	BnaGAPDH05	1.58976	6.48317	7.38853	8.29678	10.5698	10.5653	10.0085	10.297	7.83605	6.60999	5.40497	4.25927	2.20477	7.95163	4.90545	4.47638	6.37608	0.389567
BnaA09g46780D	BnaGAPDH06	1.40054	6.71012	7.15188	8.11842	10.2439	10.2492	9.81659	10.3775	7.82699	6.29499	4.48349	3.3978	2.13422	8.30565	5.37469	5.15015	7.25776	1.55582
BnaC05g09210D	BnaGAPDH07	0.85599	5.59276	5.96278	7.324	9.64248	9.66596	9.35712	9.66413	7.06835	5.37295	5.17233	3.22959	0.765535	7.58316	3.6017	2.5008	5.75168	0.443607
BnaC08g40850D	BnaGAPDH08	0.799087	5.23611	5.98254	6.87615	9.40867	9.41346	8.82925	9.54865	6.5624	5.0691	4.86987	3.56377	1.05658	6.95965	3.72028	3.32625	5.45582	1.8953
BnaA08g04610D	BnaGAPDH09	0.495695	6.37434	7.17483	8.42429	10.5534	10.5336	10.0317	10.1066	7.19279	6.1467	6.84674	4.53232	2.70266	8.08481	5.65249	4.53605	5.98391	0.933573
BnaC08g46180D	BnaGAPDH10	0	0	0	0	0	0	0	0	0	0	0	0	0	0	0	0	0	0
BnaA03g28480D	BnaGAPDH11	2.59694	0.879706	1.09761	0.879706	0.545968	0.613532	0.587583	0.650765	2.48543	3.14241	1.88753	2.23266	0.0976108	0.847997	0.422233	0.0285692	3.5656	0.970854
BnaA06g08510D	BnaGAPDH12	0	0	0	0	0	0	0	0	0	0	0	0	0	0	0	0	0	0
BnaA08g24270D	BnaGAPDH13	9.37047	9.26212	9.38055	9.24684	7.78031	7.8189	8.09485	8.626	8.62011	8.09619	6.90869	7.55505	3.63923	8.44874	7.30022	5.73633	9.09982	6.80142
BnaA09g46260D	BnaGAPDH14	0	0	0	0	0	0	0	0	0	0	0	0	0	0	0	0	0	0
BnaC03g33610D	BnaGAPDH15	4.93499	3.10434	2.97636	3.32769	2.69153	2.6017	2.50578	2.70708	4.91934	5.32265	4.11936	4.80478	1.02148	3.79286	3.5373	3.50843	4.96394	2.80529
BnaC05g09880D	BnaGAPDH16	7.36291	8.4607	8.88023	9.37602	7.43854	7.42811	7.49562	7.56285	8.21931	8.20706	7.57977	7.8732	4.97085	7.71836	6.88618	4.95	8.72096	5.47606
BnaC05g47450D	BnaGAPDH17	5.77189	6.98025	6.11936	6.16148	4.72738	4.64962	5.8991	4.04876	5.2589	6.22381	6.0648	5.57122	1.41684	7.79292	6.90605	4.27202	7.68825	5.47865
BnaC08g40330D	BnaGAPDH18	4.14486	6.03144	6.08279	5.99503	4.92505	4.87774	4.43335	5.47897	5.65964	5.69321	4.7241	6.33432	1.04963	5.40701	4.85997	3.42358	6.24031	5.3799
BnaC08g15900D	BnaGAPDH19	7.47387	8.09112	8.58474	8.91289	6.49777	6.49249	6.70394	7.21432	8.09096	7.87517	6.18567	6.57803	3.25096	7.66676	5.44626	2.85997	8.81288	4.44559
BnaA01g33660D	BnaGAPDH20	0	0	0	0	0	0	0	0	0	0	0	0	0	0	0	0	0	0
BnaA05g33200D	BnaGAPDH21	7.88148	6.56712	6.09803	6.05637	4.47314	4.47508	4.68574	5.85848	6.7447	7.09107	5.24679	5.56651	1.94111	6.45812	5.46074	3.81147	7.48148	5.08406
BnaC01g40210D	BnaGAPDH22	0	0	0	0	0	0	0	0	0	0	0	0	0	0	0	0	0	0
BnaA07g20300D	BnaGAPDH23	5.55704	3.10266	2.72247	1.58496	0.111031	0.389567	0.319828	1.1635	3.7366	2.41414	0.275007	0.163499	0	1.80323	0.918386	0.321928	2.38405	1.15704
BnaC01g30110D	BnaGAPDH24	4.69209	3.851	3.27798	2.86196	1.26303	0.941106	0.95538	2.34483	5.23189	5.93617	5.04439	4.48349	0.0840643	2.34199	4.36317	4.34554	4.93687	2.33342
BnaC02g25850D	BnaGAPDH25	4.9397	4.5472	3.92125	3.54597	1.23879	1.50589	1.42468	2.28983	5.83491	5.15502	4.90593	4.43829	0.111031	3.24793	3.4957	3.76765	5.0072	2.95606
BnaC06g19790D	BnaGAPDH26	5.38543	4.80219	4.52231	3.34056	1.23879	1.43296	1.63354	2.97636	4.53854	3.80941	2.52857	3.06091	0.124328	3.31034	3.9364	2.58976	3.90497	1.72247
BnaA06g10900D	BnaGAPDH27	2.75061	4.49633	3.67469	3.25399	2.69822	2.5509	3.01646	2.51349	5.3844	4.29499	1.65076	0.765535	0.111031	3.3147	3.51728	1.81147	5.12433	5.42694
BnaC05g12400D	BnaGAPDH28	2.67582	4.0063	3.12102	2.9855	1.72247	1.81967	1.77725	1.97453	4.57894	3.60407	2.63227	2.08236	0.0285692	3.43563	2.59694	3.11437	3.68482	3.69488
Note：The expression levels of each gene were normalized by log2 (FPKM+1)

## Sheet: Table S7
Supplementary Table S7 RNA-seq data of BnaGAPDHs in cultivar 84039, ZS9, Westar and ZY821 upon S. sclerotiorum infection
Gene_id	Name	84039_Mock	ZS9_Mock	84039_12 CK	84039_12 hpi	84039_22 CK	84039_22 hpi	ZS9_12 CK	ZS9_12 hpi	ZS9_22 CK	ZS9_22 hpi	Wes CK	Wes 24hpi	ZY821 CK	ZY821 24hpi
BnaA02g28150D	BnaGAPDH01	6.05537	4.86297	4.5903	3.38555	5.20264	3.15785	3.6835	2.68667	4.97655	2.37474	4.95547	2.15553	4.94409	1.68194
BnaA06g32740D	BnaGAPDH02	8.15576	8.0418	7.30378	6.46566	7.8173	6.56966	7.06995	6.52944	7.63357	5.80113	7.04577	4.33452	6.36522	3.30903
BnaC02g36240D	BnaGAPDH03	7.71998	7.76193	7.85414	7.01443	6.98305	5.6842	7.8095	7.20732	7.38614	5.41202	8.02358	5.53754	7.20092	4.10752
BnaC07g23750D	BnaGAPDH04	6.54379	6.61336	6.05279	5.18933	6.49005	5.27289	5.88721	5.29723	6.48497	4.5118	5.82191	3.69613	5.2172	3.35646
BnaA06g07790D	BnaGAPDH05	9.70065	9.17275	6.94061	5.91473	8.46958	6.8262	6.79163	6.4087	8.18165	5.87105	8.69539	6.30401	8.22343	4.67596
BnaA09g46780D	BnaGAPDH06	10.3527	10.006	9.3465	8.16002	10.0411	8.46263	8.93033	8.30651	9.76355	7.72949	8.80107	6.0698	7.93426	4.28481
BnaC05g09210D	BnaGAPDH07	10.2716	10.0402	8.36244	7.34772	9.07521	7.60385	8.36493	7.841	9.02593	6.76652	8.83998	6.18516	8.42384	4.98725
BnaC08g40850D	BnaGAPDH08	9.4763	8.73596	8.134	7.03538	9.34686	7.88049	7.14757	6.54146	8.9179	6.59877	8.27058	5.72776	7.73614	4.22226
BnaA08g04610D	BnaGAPDH09	10.3605	10.4502	9.22892	8.15731	10.4053	8.90713	9.10556	8.65099	10.2175	8.17074	8.10299	6.00906	8.33247	4.94097
BnaC08g46180D	BnaGAPDH10	9.79239	9.66545	9.12122	7.94282	9.5339	8.04174	8.72704	8.31225	9.45403	7.46012	7.87887	5.56842	7.45387	4.22553
BnaA03g28480D	BnaGAPDH11	0.261955	0.159229	0.392605	0.839248	0.189726	0.859925	0.771203	0.535129	0.369851	0.402592	0.89593	1.10317	0.943416	1.03172
BnaA06g08510D	BnaGAPDH12	9.18036	8.76575	8.32759	7.52598	8.5033	7.74537	8.16774	7.86143	8.41227	7.28502	7.74267	6.09442	7.26776	4.74001
BnaA08g24270D	BnaGAPDH13	6.86685	6.54781	5.30564	4.65876	5.39981	4.74971	5.5588	5.29114	5.46215	4.42977	5.88734	5.20525	5.82132	3.22917
BnaA09g46260D	BnaGAPDH14	4.72656	4.74978	5.28124	4.85365	5.16095	4.59234	5.42344	4.42463	5.14177	4.02464	5.01623	2.83549	3.91507	1.31487
BnaC03g33610D	BnaGAPDH15	1.73837	2.26743	2.65777	3.71546	1.67913	2.53794	2.68005	3.66513	1.65053	3.10647	1.99558	3.97099	2.26334	3.76728
BnaC05g09880D	BnaGAPDH16	8.21045	8.11936	6.67932	6.01439	7.59084	6.81252	6.75657	6.44528	7.53196	6.3961	6.93581	5.74134	6.91764	4.25051
BnaC05g47450D	BnaGAPDH17	3.84602	4.88219	4.81204	6.94219	3.07181	5.73605	5.78563	7.52063	3.59355	6.68941	4.70833	6.59784	4.15263	7.99291
BnaC08g40330D	BnaGAPDH18	4.3612	4.34827	4.44137	4.21627	4.60721	4.36411	5.14034	4.28267	4.99106	3.90348	2.86223	1.81923	4.8302	2.4672
BnaC08g15900D	BnaGAPDH19	7.74982	7.70416	7.25235	6.60475	7.09126	6.60426	7.26516	6.92105	7.27702	6.51496	6.9913	6.27648	6.70022	4.8735
BnaA01g33660D	BnaGAPDH20	2.82582	4.7185	3.06158	4.63388	2.51187	3.97222	4.27278	6.65551	3.9835	6.63506	3.22138	5.0275	3.68231	7.74888
BnaA05g33200D	BnaGAPDH21	2.79884	2.5632	6.1606	7.26148	2.41288	5.83029	4.70249	6.37561	2.23537	5.4517	0	0	0	0
BnaC01g40210D	BnaGAPDH22	4.35436	4.76729	4.30275	6.18577	3.88857	5.49932	4.54137	6.45896	4.00563	6.12752	3.90416	5.70147	2.27967	5.34253
BnaA07g20300D	BnaGAPDH23	0.108168	0.0926251	0.461021	2.37574	0.213903	2.43995	0.546511	3.27147	0.122201	3.66767	2.2252	3.68415	1.12889	4.97714
BnaC01g30110D	BnaGAPDH24	0.45891	0.485254	0.676004	1.81307	0.894296	1.62858	0.470099	2.00186	0.353855	2.37985	0.964176	1.81697	1.44103	3.73346
BnaC02g25850D	BnaGAPDH25	0.793201	1.40326	0.847983	3.47839	0.680605	3.41331	1.2315	3.62062	1.05128	4.35212	1.02086	3.06278	1.54289	5.38482
BnaC06g19790D	BnaGAPDH26	1.44624	1.23405	1.64386	2.64134	0.913065	2.01656	1.50751	3.23439	1.22744	3.17583	1.84271	3.31878	1.53192	5.53959
BnaA06g10900D	BnaGAPDH27	0.978948	1.95958	2.60968	2.88269	2.64973	2.97812	3.12828	3.44528	2.845	3.14212	1.65519	2.45943	2.33426	2.62395
BnaC05g12400D	BnaGAPDH28	0.779989	0.990608	2.48832	3.44954	2.28337	3.20998	2.32572	3.36481	2.07938	2.96445	0.802817	3.03259	0.431251	4.64282
Note：The expression levels of each gene were normalized by log2 (FPKM+1)
